# Supplementary material for: School bullying and minority identity as a menace to mental well-being of students in Greece
Source: BJPsych Int. 2021 Aug;18(3):60–3. doi: 10.1192/bji.2020.51 (PMC8314986; doi:10.1192/bji.2020.51)
Supplement: Supplementary file 1 [file S2056474020000513sup001.zip]

Archive with 3 entries (3 files):
- coi-disclosure-gkouliama.pdf
- coi-disclosure-SAMAKOURI.pdf
- coi-disclosure-SERDARI.pdf
